# Supplementary material for: Evidence-Based Dietary Practices to Improve Osteoarthritis Symptoms: An Umbrella Review
Source: Nutrients. 2023 Jul 6;15(13):3050. doi: 10.3390/nu15133050 (PMC10347206; doi:10.3390/nu15133050)
Supplement: Supplementary file 1 [file nutrients-15-03050-s001.zip]

Archive with 1 entries (1 files):
- nutrients-2430989-supplementary.pdf
